# Supplementary material for: Abnormalities of Serum Fatty Acids in Children With Henoch–Schönlein Purpura by GC-MS Analysis
Source: Front Pediatr. 2021 Jan 21;8:560700. doi: 10.3389/fped.2020.560700 (PMC7860144; doi:10.3389/fped.2020.560700)
Supplement: Supplementary file 1 [file Table_1.xlsx]

## Sheet: 含量整合
	碳原子数目统计						Con_b_1	Con_b_2	Con_b_3	Con_b_4	Con_b_5	Con_b_6	Con_b_7	Con_b_8	Con_b_9	Con_b_10	Con_b_11	Con_b_12	Con_b_13	Con_b_14	Con_b_15	Con_b_16	Con_b_17	Con_b_18	Con_b_19	Con_b_20	Con_b_21	Con_b_22	Con_b_23	Con_b_24	Con_b_25	Con_b_26	Con_b_27	Con_b_28	HSP_b_1	HSP_b_2	HSP_b_3	HSP_b_4	HSP_b_5	HSP_b_6	HSP_b_7	HSP_b_8	HSP_b_9	HSP_b_10	HSP_b_11	HSP_b_12	HSP_b_13	HSP_b_14	HSP_b_15
中文名		英文名		英文名	样本
己酸甲酯		hexanoate (C6:0)		Methyl hexanoate (C6:0)	Methyl hexanoate (C6:0)	含量(μg/mL)	NA	NA	NA	NA	NA	NA	NA	NA	NA	NA	NA	NA	NA	NA	NA	NA	NA	NA	NA	NA	NA	NA	NA	NA	NA	NA	NA	NA	NA	NA	NA	NA	NA	NA	NA	NA	NA	NA	NA	NA	NA	NA	NA
辛酸甲酯		octanoate (C8:0)		Methyl octanoate (C8:0)	Methyl octanoate (C8:0)	含量(μg/mL)	0.0182667	0.0169333	0.0169333	0.0185333	0.0178667	0.0185333	0.0176	0.0173333	0.0173333	0.0170667	0.0172	0.0174667	0.0176	0.0173333	0.0173333	0.0172	0.0176	0.0169333	0.0178667	0.0173333	0.0190667	0.0176	0.0174667	0.0174667	0.0176	0.0174667	0.0177333	0.0184	0.03375	0.03325	0.03275	0.03525	0.036	0.033	0.04175	0.03825	0.037	0.03225	0.035	0.03575	0.0335	0.0335	0.03175
癸酸甲酯		decanoate(C10:0)		Methyl decanoate(C10:0)	Methyl decanoate(C10:0)	含量(μg/mL)	NA	NA	NA	NA	NA	NA	NA	NA	NA	NA	NA	NA	NA	NA	NA	NA	NA	NA	NA	NA	0.0348	NA	NA	NA	NA	0.0442667	NA	NA	0.60425	NA	NA	NA	NA	NA	NA	NA	NA	NA	NA	NA	0.00475	NA	NA
十一烷酸甲酯		undecanoate(C11:0)		Methyl undecanoate(C11:0)	Methyl undecanoate(C11:0)	含量(μg/mL)	0.01	0.00813333	0.0084	0.0016	0.00813333	0.0028	0.00893333	0.0064	0.00973333	0.00826667	0.00826667	0.00706667	0.0016	0.0088	0.0072	0.00813333	0.00906667	0.0076	0.00973333	0.00906667	0.00653333	0.00973333	0.00933333	0.00146667	0.00693333	0.0084	0.006	0.0024	0.01725	0.00325	0.017	0.01425	0.005	0.00725	0.0095	0.01275	0.00575	0.01825	0.01825	0.00525	0.01625	0.01675	0.02
月桂酸甲酯		dodecanoate(C12:0)		Methyl dodecanoate(C12:0)	Methyl dodecanoate(C12:0)	含量(μg/mL)	0.343467	0.244267	0.682133	0.0710667	0.275333	0.165333	0.265867	0.1928	0.348933	0.232933	0.266133	0.2824	0.142933	0.3724	0.225333	0.2516	1.12947	0.2224	0.3028	0.2644	6.59867	0.817733	0.544133	1.4772	0.8168	0.956533	0.185333	0.470667	0.703	0.09075	0.53925	0.7455	0.579	0.212	0.85725	0.96225	0.29075	0.57475	0.77125	0.61175	0.732	0.6045	0.62975
十三烷酸甲酯		tridecanoate(C13:0)		Methyl tridecanoate(C13:0)	Methyl tridecanoate(C13:0)	含量(μg/mL)	0.0008	0.000666667	0.0004	0.000533333	0.0008	0.0012	0.000933333	0.0004	0.0008	0.000666667	0.0012	0.000533333	0.000266667	0.00173333	0.0008	0.0012	0.00146667	0.00133333	0.00253333	0.00213333	0.0158667	0.00466667	0.00293333	0.000266667	0.00386667	0.0322667	0.000266667	0.0004	0.0015	0.001	0.0035	0.00925	0.003	0.00275	0.01525	0.016	0.00025	0.002	0.0035	0.00325	0.0105	0.00225	0.001
肉豆蔻烯酸甲酯	2	myristoleate(C14:1)		Methyl myristoleate(C14:1)	Methyl myristoleate(C14:1)	含量(μg/mL)	8.9232	7.28387	7.694	0.714667	7.15787	1.85267	8.37627	4.91253	8.9428	6.89427	7.57533	5.85813	0.736133	8.03347	6.0664	7.4076	8.73027	6.18293	9.13653	7.4248	5.07733	8.27613	7.1632	0.11	4.966	8.3272	4.20027	1.47373	13.6485	1.22025	13.1483	10.801	3.5265	4.1005	6.61125	9.60775	6.0655	14.487	13.3195	4.1365	13.0085	13.9763	16.2327
肉豆蔻酸甲酯		myristate(C14:0)		Methyl myristate(C14:0)	Methyl myristate(C14:0)	含量(μg/mL)	2.29387	0.7512	2.84587	0.813067	1.02587	2.5416	0.246267	0.69	1.88507	0.405733	1.3168	1.0384	1.29027	1.7176	0.539733	0.712667	2.60013	0.373333	0.4644	0.581467	8.27387	4.2148	3.4128	2.916	5.20293	6.1236	0.8828	3.22	3.4815	1.38125	1.928	6.44	5.87025	1.67225	16.6728	17.08	2.14525	1.54925	9.82825	5.918	11.0793	4.153	1.32175
十五碳烯酸甲酯	2	cis-10-pentadecenoate(C15:1)		Methyl cis-10-pentadecenoate(C15:1)	Methyl cis-10-pentadecenoate(C15:1)	含量(μg/mL)	0.297067	0.595067	0.269333	0.0362667	0.682667	0.0688	0.7404	0.1636	0.762933	0.67	0.615067	0.516667	0.0277333	0.268	0.553333	0.656133	0.8124	0.568	0.8132	0.227867	0.483067	0.732533	0.227467	0.105333	0.517733	0.706267	0.1548	0.1844	0.58475	0.0495	0.546	1.062	0.16575	0.48475	0.67075	0.94725	0.3225	0.647	1.20925	0.163	0.69525	0.5895	0.985
十五烷酸甲酯		pentadecanoate(C15:0)		Methyl pentadecanoate(C15:0)	Methyl pentadecanoate(C15:0)	含量(μg/mL)	0.412267	0.1652	0.1796	0.193467	0.241733	0.244133	0.0672	0.189333	0.298533	0.125867	0.192133	0.144533	0.213067	0.247467	0.115467	0.119733	0.1776	0.178	0.0786667	0.130133	0.5276	0.649733	0.5788	0.228533	0.568133	0.935333	0.242533	0.490667	1.10975	0.309	0.3515	0.97125	0.81	0.35675	2.33275	2.45175	0.2765	0.66275	1.08575	0.8365	1.86625	0.86775	0.3375
棕榈油酸甲酯	2	palmitoleate(C16:1)		Methyl palmitoleate(C16:1)	Methyl palmitoleate(C16:1)	含量(μg/mL)	1.77453	0.7868	0.4364	0.8656	0.613067	1.00653	0.323067	0.921733	1.8584	0.564933	1.206	0.740133	0.701733	1.19507	0.690267	0.642	0.669067	0.947467	0.251467	1.16293	0.967067	1.50973	0.737867	1.1092	1.80467	1.18293	1.20787	1.39907	2.584	1.51375	1.99325	3.582	2.2765	1.335	6.135	6.29425	1.44125	1.849	6.99725	2.7245	7.331	3.66475	1.5285
棕榈酸甲酯		palmitate(C16:0)		Methyl palmitate(C16:0)	Methyl palmitate(C16:0)	含量(μg/mL)	135.8	68.2156	64.0095	89.6715	81.2188	91.8135	45.7033	63.0147	99.4284	54.5789	94.6508	66.954	84.8689	89.4524	64.7959	75.608	55.3788	62.6687	46.202	84.3416	120.491	176.327	96.4187	92.4172	133.543	121.988	94.8172	106.194	247.636	114.986	155.942	223.389	176.313	150.815	326.201	338.751	84.7635	134.438	322.969	175.778	355.445	208.544	153.553
十七碳烯酸甲酯	2	cis-10-heptadecenoate(C17:1)		Methyl cis-10-heptadecenoate(C17:1)	Methyl cis-10-heptadecenoate(C17:1)	含量(μg/mL)	0.404	0.1468	0.144	0.163467	0.174533	0.223733	0.0584	0.122267	0.376933	0.0836	0.252	0.129467	0.176267	0.169467	0.142133	0.120267	0.145867	0.102667	0.0488	0.121733	0.448	0.502933	0.3056	0.1608	0.51	0.458133	0.192267	0.3304	0.87575	0.22725	0.2965	0.9345	0.67075	0.335	1.895	2.02375	0.22475	0.50275	1.66325	0.699	1.40025	0.70775	0.29525
十七烷酸甲酯		thyl heptadecanoate(C17:0)		thyl heptadecanoate(C17:0)	thyl heptadecanoate(C17:0)	含量(μg/mL)	1.03907	0.528933	0.3476	0.651733	0.818933	0.704133	0.262933	0.538267	0.7464	0.392267	0.645067	0.5072	0.538933	0.667867	0.528133	0.5196	0.3812	0.573333	0.2944	0.565867	1.41653	1.37707	0.710533	0.608933	1.14107	1.3544	0.881067	0.877467	2.08625	1.10125	1.285	2.076	1.69725	0.993	3.7795	3.9555	0.48175	1.58875	2.77875	1.732	3.53375	2.43875	1.139
γ-亚麻酸甲酯	6	γ-linolenate(C18:3N6)		Methyl γ-linolenate(C18:3N6)	Methyl γ-linolenate(C18:3N6)	含量(μg/mL)	1.3752	1.0616	0.935333	0.166533	0.732133	0.645467	0.899333	0.5604	1.7032	0.9464	1.3276	0.529867	0.822933	1.30547	0.798	0.780933	0.7688	0.542933	0.949067	0.878	0.7796	1.28947	0.8676	0.301333	1.10573	1.12627	0.486533	0.534	2.2615	0.8095	1.23075	2.02975	1.5275	0.9005	3.78825	4.292	1.1545	1.91025	3.49775	1.69275	2.274	2.867	2.189
反亚油酸甲酯		linolelaidate(C18:2TT)		Methyl linolelaidate(C18:2TT)	Methyl linolelaidate(C18:2TT)	含量(μg/mL)	162.409	69.4857	62.6307	113.802	134.372	102.305	53.3923	78.6407	99.2401	60.5571	87.8508	82.6963	88.2187	90.9251	73.0936	106.531	64.934	74.0736	56.1979	125.341	157.601	146.336	98.7432	102.579	115.409	128.257	121.625	113.626	231.911	145.512	231.265	233.002	171.644	155.536	371.802	383.87	103.871	115.141	338.103	169.985	321.158	311.288	221.332
油酸甲酯		oleate(C18:1)		Methyl oleate(C18:1)	Methyl oleate(C18:1)	含量(μg/mL)	77.8769	39.6804	29.8175	50.0419	63.9497	54.4093	25.3235	43.9732	47.9	29.3195	41.8159	35.9809	42.5344	43.5016	46.4885	50.6384	31.1241	30.8299	27.0676	60.0464	73.6544	70.1859	47.1387	66.7096	89.1817	61.3752	55.7249	55.5956	111.383	53.6082	110.436	110.346	108.888	76.7875	226.002	182.152	48.5862	55.1695	161.379	107.82	153.156	149.172	105.999
亚油酸甲酯		linoleate(C18:2)		Methyl linoleate(C18:2)	Methyl linoleate(C18:2)	含量(μg/mL)	140.232	19.8571	17.1931	25.8485	23.0783	27.9956	12.8741	23.3591	85.7771	14.7057	25.8101	18.5371	21.3551	28.3119	23.4405	20.2655	16.8216	15.8672	11.9819	19.7864	38.9309	126.375	24.4964	34.6875	45.5201	34.6649	28.8895	28.5423	200.345	27.2422	44.213	90.1172	55.673	38.1763	120.739	126.959	28.834	39.8798	152.67	55.2152	108.802	268.772	39.158
反油酸甲酯		elaidate(C18:1T)		Methyl elaidate(C18:1T)	Methyl elaidate(C18:1T)	含量(μg/mL)	127.427	6.72427	4.61213	7.46	7.64293	7.43733	4.6692	6.77347	117.774	4.31867	9.5452	5.84133	8.10013	87.6637	6.03133	6.81507	51.5045	6.4648	36.6915	7.26227	10.0708	178.877	6.62267	9.08307	12.8155	109.697	9.40093	8.6684	297.221	10.6967	131.244	27.0843	18.162	14.93	36.087	38.3203	9.56825	126.395	466.77	18.1935	340.285	242.909	116.413
硬脂酯酸甲酯		stearate(C18:0)		Methyl stearate(C18:0)	Methyl stearate(C18:0)	含量(μg/mL)	62.0005	35.8373	28.6691	43.2023	38.3109	43.88	24.706	40.486	43.8425	27.9509	51.7408	38.3745	39.8208	41.9117	31.4192	40.8564	26.6105	36.5715	26.5016	40.9055	68.4351	62.7189	42.9489	45.0112	62.0337	59.9024	57.3921	51.8777	84.5932	58.2777	71.4255	105.31	74.7867	79.3808	119.574	122.719	51.067	69.2605	133.944	75.0952	119.883	104.814	64.581
花生四烯酸甲酯	6	arachidonate (C20:4)		Methyl arachidonate (C20:4)	Methyl arachidonate (C20:4)	含量(μg/mL)	25.9328	30.1107	17.1719	23.5656	17.334	25.0413	13.8944	29.6891	34.0548	18.3263	42.8827	22.3933	34.7409	28.9364	19.8383	21.7761	9.4352	25.1656	16.0903	19.0565	28.1848	34.3124	20.2681	24.8955	30.3656	40.6179	39.9811	32.8069	80.3503	64.1077	46.7743	55.0078	45.3972	51.9712	48.605	50.089	22.6472	50.0538	62.7715	45.6025	93.4032	58.917	40.6547
二十碳五烯酸甲酯		cis-5,8,11,14,17-Eicosapentaenoic acid ester(C20:5)		cis-5,8,11,14,17-Eicosapentaenoic acid methyl ester(C20:5)	cis-5,8,11,14,17-Eicosapentaenoic acid methyl ester(C20:5)	含量(μg/mL)	0.9564	1.33093	0.643067	0.9592	0.5768	1.90373	0.5464	1.9636	1.47813	1.10507	2.57907	0.874267	1.3216	2.19867	1.26267	0.707733	0.688533	1.07	0.615467	0.756533	1.30707	3.31	1.01013	1.3336	2.04587	2.05187	1.12707	1.90093	3.66775	2.49075	1.44325	4.35475	2.858	2.3525	5.27575	5.64525	1.235	10.1085	4.50175	2.80725	5.34425	4.253	1.16175
二十碳三烯酸甲酯		cis-8,11,14-Eicosatrienoic acid ester(C20:3N8)		cis-8,11,14-Eicosatrienoic acid methyl ester(C20:3N8)	cis-8,11,14-Eicosatrienoic acid methyl ester(C20:3N8)	含量(μg/mL)	10.5343	4.40213	3.90187	5.45187	3.74867	5.9448	3.05653	4.56547	8.2216	3.12107	8.89413	4.8984	5.46053	5.0988	3.44653	3.63213	2.59827	4.6628	2.81493	4.5504	4.57507	10.0901	5.84773	3.67933	12.4197	6.83467	4.21467	8.00227	7.35275	6.282	6.885	15.796	11.1562	12.3752	23.129	24.0538	5.5655	7.69825	19.8875	11.2212	16.219	14.0938	4.9445
二十碳二烯酸甲酯		cis-11,14-Eicosadienoic acid ester(C20:2 )		cis-11,14-Eicosadienoic acid methyl ester(C20:2 )	cis-11,14-Eicosadienoic acid methyl ester(C20:2 )	含量(μg/mL)	5.8376	3.69773	3.6296	1.63613	3.9784	1.99653	3.52253	2.86693	4.8976	3.04173	4.3924	3.44533	1.24147	4.3224	3.11147	3.9952	4.164	3.4444	4.1156	4.1996	3.35307	5.35533	4.68787	0.9636	4.08267	4.7284	3.31013	1.9748	7.22175	1.907	8.1375	7.488	3.429	3.75875	8.73125	10.377	2.176	8.1925	11.8575	3.94975	12.0245	8.65775	8.7955
二十碳烯酸甲酯		cis-11,14,17-Eicosatrienoic acid ester(C20:1 )		cis-11,14,17-Eicosatrienoic acid methyl ester(C20:1 )	cis-11,14,17-Eicosatrienoic acid methyl ester(C20:1 )	含量(μg/mL)	1.23973	0.919733	0.537733	0.595867	1.06707	0.68	0.813867	1.77667	1.0868	1.408	1.23133	0.8352	0.295867	0.895733	0.968133	0.740533	0.767867	0.9608	1.00627	0.728133	1.40133	1.87187	1.15813	1.8496	1.74333	1.51013	1.2636	0.715333	2.2925	0.2515	1.33175	2.78625	1.66925	0.772	3.46925	3.9315	0.6125	2.31025	5.46525	1.71525	3.99025	2.8335	1.239
花生酸甲酯		arachidate(C20:0)		Methyl arachidate(C20:0)	Methyl arachidate(C20:0)	含量(μg/mL)	0.2592	0.0888	0.0938667	0.197333	0.493867	0.138	0.0489333	0.256	0.0917333	0.0650667	0.0794667	0.106533	0.1076	0.1664	0.247867	0.119867	0.1328	0.148933	0.254267	0.2316	0.881867	0.525067	0.1328	0.430667	0.5456	0.305867	0.422133	0.1152	0.51775	0.123	0.44025	0.96125	0.45425	0.177	1.18	1.22875	0.24775	0.1845	0.67625	0.4835	0.66625	1.0915	0.32075
二十一烷酸甲酯		heneicosanoate(C21:0)		Methyl heneicosanoate(C21:0)	Methyl heneicosanoate(C21:0)	含量(μg/mL)	0.00533333	0.00613333	0.00266667	0.00706667	0.0174667	0.00506667	0.00146667	0.00773333	0.00453333	0.000933333	0.00146667	0.000666667	0.00973333	0.000933333	0.0036	0.002	0.00533333	0.00386667	0.00333333	0.000666667	0.0344	0.0096	0.00653333	0.000533333	0.0052	0.006	0.00546667	0.0144	0.0095	0.007	0.01175	0.024	0.00625	0.01025	0.026	0.04025	0.0825	0.01075	0.00875	0.0035	0.01775	0.0475	0.00375
二十二碳五烯酸甲酯N3	7	DOCOSAPENTAENOATE(C22:5N3)		METHYL DOCOSAPENTAENOATE(C22:5N3)	METHYL DOCOSAPENTAENOATE(C22:5N3)	含量(μg/mL)	1.9928	7.16947	1.7796	1.8576	2.9044	1.83667	0.9892	7.18067	2.05867	1.83987	3.11867	9.1296	1.34787	2.0388	8.31653	2.70853	0.466933	5.74467	0.827867	6.2036	8.4496	2.53667	1.90693	0.541467	10.4799	1.9336	10.8903	1.3968	3.1125	1.659	1.26725	26.3622	3.09375	3.1925	13.0817	17.656	9.83225	2.6515	5.14275	9.572	7.63175	3.0145	2.10875
二十二碳六烯酸甲酯		cis-4,7,10,13,16,19-Docosahexaenoic acid ester (C22:6)		cis-4,7,10,13,16,19-Docosahexaenoic acid methyl ester (C22:6)	cis-4,7,10,13,16,19-Docosahexaenoic acid methyl ester (C22:6)	含量(μg/mL)	6.82013	11.9623	5.67947	7.40093	6.20693	7.82027	4.38813	8.89213	7.63773	8.4256	10.9927	9.3412	5.15693	9.12613	8.75893	7.85613	2.81267	9.18067	3.31627	6.76147	7.28867	9.73667	5.9908	5.57573	10.1931	14.3983	12.4139	8.92227	29.662	9.703	11.7538	20.5852	10.479	9.40975	13.036	18.267	5.48175	23.9915	20.2695	12.024	20.0813	19.1115	11.6433
二十二碳四烯酸甲酯		DOCOSATETRAENOATE(C22:4)		METHYL DOCOSATETRAENOATE(C22:4)	METHYL DOCOSATETRAENOATE(C22:4)	含量(μg/mL)	2.5504	4.45053	3.04933	1.05573	4.99947	0.971333	2.8144	0.872533	1.6928	4.66467	6.0536	2.52747	1.20453	3.98173	2.31213	5.56787	1.59947	11.4299	1.11467	3.8292	1.47787	4.95173	2.81387	0.471067	1.6996	7.6916	1.58773	0.986267	2.81375	1.588	4.906	34.8353	2.2575	2.73325	3.031	4.3175	0.96975	1.65675	9.2325	2.59375	25.7072	9.8135	7.91925
二十二碳五烯酸甲酯N6		DOCOSAPENTAENOATE(C22:5N6 )		METHYL DOCOSAPENTAENOATE(C22:5N6 )	METHYL DOCOSAPENTAENOATE(C22:5N6 )	含量(μg/mL)	3.0388	3.3584	2.81493	1.4912	1.82227	1.90573	7.75987	1.49267	2.43987	3.11227	2.90533	13.1252	1.7196	4.46053	2.0904	4.27053	1.7668	3.22267	1.30413	3.31253	2.0128	5.85227	3.29893	1.17547	2.32867	5.20267	2.10573	2.05787	5.3455	2.66725	7.608	6.871	3.4965	4.72225	7.30175	8.16425	2.372	5.19925	17.0045	3.75175	16.6013	8.741	4.65175
二十二碳二烯酸甲酯		cis-13,16-Docosadienoic acid ester(C22:2)		cis-13,16-Docosadienoic acid methyl ester(C22:2)	cis-13,16-Docosadienoic acid methyl ester(C22:2)	含量(μg/mL)	4.02213	3.40893	3.23267	0.354133	3.30347	0.812267	3.41853	2.54547	3.97093	3.56227	3.48373	2.63667	0.3528	3.78333	2.67333	3.26653	3.83733	2.75027	4.08947	3.598	2.09987	3.884	3.544	0.062	2.4636	3.4356	2.40573	0.748533	5.8165	0.6495	6.65125	5.41075	1.35	1.9865	3.6005	4.73725	1.3555	6.33775	7.2465	1.788	6.86925	6.351	7.08475
芥酸甲酯		erucate(C22:1)		Methyl erucate(C22:1)	Methyl erucate(C22:1)	含量(μg/mL)	21.8533	19.2217	19.4659	1.98053	19.0113	4.61667	21.9467	14.7672	21.9071	21.7676	18.4399	14.1456	2.10187	20.3004	14.1069	22.3145	22.1796	15.6241	22.6969	19.038	13.316	20.8583	19.3252	1.43387	13.1316	22.2905	13.0679	3.94893	30.67	3.597	34.3675	26.0487	6.9655	10.5198	18.1728	23.9465	6.47775	35.8017	34.5707	11.0032	39.0478	35.2112	41.8847
山嵛酸甲酯		behenate(C22:0)		Methyl behenate(C22:0)	Methyl behenate(C22:0)	含量(μg/mL)	0.0422667	0.0126667	0.0228	0.0834667	0.334267	0.0149333	0.0374667	0.0358667	0.0248	0.0218667	0.0398667	0.0104	0.0148	0.0288	0.181067	0.0457333	0.0577333	0.0190667	0.0486667	0.102533	0.4464	0.1432	0.0282667	0.0912	0.120933	0.0992	0.123733	0.00466667	0.3415	0.02675	0.303	0.321	0.13375	0.0185	0.4785	0.5015	0.00225	0.03525	0.151	0.156	0.12725	0.613	0.098
二十三烷酸甲酯		tricosanoate (C23:0 )		Methyl tricosanoate (C23:0 )	Methyl tricosanoate (C23:0 )	含量(μg/mL)	0.00813333	0.00226667	0.00253333	0.0114667	0.0296	0.00666667	0.00173333	0.00373333	0.0092	0.0012	0.00173333	0.00453333	0.0032	0.00533333	0.0096	0.0044	0.006	0.0016	0.00493333	0.00933333	0.0556	0.0182667	0.0056	0.0088	0.0126667	0.0162667	0.0170667	0.00213333	0.026	0.005	0.02925	0.04	0.016	0.00475	0.05625	0.062	0.00225	0.00525	0.025	0.018	0.0215	0.07975	0.01425
二十四碳烯酸甲酯		cis-15-tetracosenoate(C24:1)		Methyl cis-15-tetracosenoate(C24:1)	Methyl cis-15-tetracosenoate(C24:1)	含量(μg/mL)	0.6836	0.174933	0.124933	0.008	0.443333	0.0528	0.3076	0.25	0.741067	2.25893	0.245867	0.233067	0.00653333	0.466267	0.2712	0.170933	0.546267	0.1172	0.271733	0.303333	0.257733	0.475733	0.142933	0.0436	0.284667	0.228133	0.230667	0.0429333	0.36375	0.06575	0.50275	0.5725	0.12375	0.01125	0.2965	0.52675	0.0135	0.34275	0.67725	0.17075	0.44325	0.75175	0.859
二十四烷酸甲酯		tetracosanoate(C24:0 )		Methyl tetracosanoate(C24:0 )	Methyl tetracosanoate(C24:0 )	含量(μg/mL)	0.0241333	0.00853333	0.0162667	0.0294667	0.128133	0.0114667	0.0036	0.00106667	0.0290667	0.00146667	0.0141333	0.00626667	0.00986667	0.00573333	0.0533333	0.00213333	0.0425333	0.000533333	0.0248	0.0262667	0.2092	0.117733	0.0198667	0.0534667	0.0796	0.0352	0.0709333	0.00186667	0.15675	0.02575	0.16125	0.1615	0.05625	0.00425	0.29525	0.351	0.001	0.01525	0.1325	0.05675	0.137	0.2735	0.0245
[truncated: 75 more columns]

## Sheet: HSP_b_vs_Con_b-GX
Supplememtary Table 1:Composition of 40 free fatty acids found in plasma from HSP group and CON group
Component name	MLCFAs	Fold Change	p value	Con_b_1	Con_b_2	Con_b_3	Con_b_4	Con_b_5	Con_b_6	Con_b_7	Con_b_8	Con_b_9	Con_b_10	Con_b_11	Con_b_12	Con_b_13	Con_b_14	Con_b_15	Con_b_16	Con_b_17	Con_b_18	Con_b_19	Con_b_20	Con_b_21	Con_b_22	Con_b_23	Con_b_24	Con_b_25	Con_b_26	Con_b_27	Con_b_28	con-average	con-mean	HSP_b_1	HSP_b_2	HSP_b_3	HSP_b_4	HSP_b_5	HSP_b_6	HSP_b_7	HSP_b_8	HSP_b_9	HSP_b_10	HSP_b_11	HSP_b_12	HSP_b_13	HSP_b_14	HSP_b_15	HSP_b_16
C6:0	Methyl hexanoate (C6:0)	NA	NA	NA	NA	NA	NA	NA	NA	NA	NA	NA	NA	NA	NA	NA	NA	NA	NA	NA	NA	NA	NA	NA	NA	NA	NA	NA	NA	NA	NA	NA	NA	NA	NA	NA	NA	NA	NA	NA	NA	NA	NA	NA	NA	NA	NA	NA	NA
C8:0	Methyl octanoate (C8:0)	1.95792	5.21214e-53	0.0182667	0.0169333	0.0169333	0.0185333	0.0178667	0.0185333	0.0176	0.0173333	0.0173333	0.0170667	0.0172	0.0174667	0.0176	0.0173333	0.0173333	0.0172	0.0176	0.0169333	0.0178667	0.0173333	0.0190667	0.0176	0.0174667	0.0174667	0.0176	0.0174667	0.0177333	0.0184	0.0176095	0.000527035	0.03375	0.03325	0.03275	0.03525	0.036	0.033	0.04175	0.03825	0.037	0.03225	0.035	0.03575	0.0335	0.0335	0.03175	0.03225
C10:0	Methyl decanoate(C10:0)	NA	NA	NA	NA	NA	NA	NA	NA	NA	NA	NA	NA	NA	NA	NA	NA	NA	NA	NA	NA	NA	NA	0.0348	NA	NA	NA	NA	0.0442667	NA	NA	0.0395333	0.00669394	0.60425	NA	NA	NA	NA	NA	NA	NA	NA	NA	NA	NA	0.00475	NA	NA	NA
C11:0	Methyl undecanoate(C11:0)	1.77263	7.56167e-05	0.01	0.00813333	0.0084	0.0016	0.00813333	0.0028	0.00893333	0.0064	0.00973333	0.00826667	0.00826667	0.00706667	0.0016	0.0088	0.0072	0.00813333	0.00906667	0.0076	0.00973333	0.00906667	0.00653333	0.00973333	0.00933333	0.00146667	0.00693333	0.0084	0.006	0.0024	0.00713333	0.00267074	0.01725	0.00325	0.017	0.01425	0.005	0.00725	0.0095	0.01275	0.00575	0.01825	0.01825	0.00525	0.01625	0.01675	0.02	0.0185
C12:0	Methyl dodecanoate(C12:0)	1.1372	0.671724	0.343467	0.244267	0.682133	0.0710667	0.275333	0.165333	0.265867	0.1928	0.348933	0.232933	0.266133	0.2824	0.142933	0.3724	0.225333	0.2516	1.12947	0.2224	0.3028	0.2644	6.59867	0.817733	0.544133	1.4772	0.8168	0.956533	0.185333	0.470667	0.648181	1.21272	0.703	0.09075	0.53925	0.7455	0.579	0.212	0.85725	0.96225	0.29075	0.57475	0.77125	0.61175	0.732	0.6045	0.62975	0.56075
C13:0	Methyl tridecanoate(C13:0)	2.11068	0.145937	0.0008	0.000666667	0.0004	0.000533333	0.0008	0.0012	0.000933333	0.0004	0.0008	0.000666667	0.0012	0.000533333	0.000266667	0.00173333	0.0008	0.0012	0.00146667	0.00133333	0.00253333	0.00213333	0.0158667	0.00466667	0.00293333	0.000266667	0.00386667	0.0322667	0.000266667	0.0004	0.00289048	0.00647528	0.0015	0.001	0.0035	0.00925	0.003	0.00275	0.01525	0.016	0.00025	0.002	0.0035	0.00325	0.0105	0.00225	0.001	0.00175
C14:1	Methyl myristoleate(C14:1)	1.5611	0.00440961	8.9232	7.28387	7.694	0.714667	7.15787	1.85267	8.37627	4.91253	8.9428	6.89427	7.57533	5.85813	0.736133	8.03347	6.0664	7.4076	8.73027	6.18293	9.13653	7.4248	5.07733	8.27613	7.1632	0.11	4.966	8.3272	4.20027	1.47373	6.05349	2.74687	13.6485	1.22025	13.1483	10.801	3.5265	4.1005	6.61125	9.60775	6.0655	14.487	13.3195	4.1365	13.0085	13.9763	16.2327	15.0642
C14:0	Methyl myristate(C14:0)	2.89015	0.00302479	2.29387	0.7512	2.84587	0.813067	1.02587	2.5416	0.246267	0.69	1.88507	0.405733	1.3168	1.0384	1.29027	1.7176	0.539733	0.712667	2.60013	0.373333	0.4644	0.581467	8.27387	4.2148	3.4128	2.916	5.20293	6.1236	0.8828	3.22	2.085	1.94745	3.4815	1.38125	1.928	6.44	5.87025	1.67225	16.6728	17.08	2.14525	1.54925	9.82825	5.918	11.0793	4.153	1.32175	2.67275
C15:1	Methyl cis-10-pentadecenoate(C15:1)	1.60639	0.00363626	0.297067	0.595067	0.269333	0.0362667	0.682667	0.0688	0.7404	0.1636	0.762933	0.67	0.615067	0.516667	0.0277333	0.268	0.553333	0.656133	0.8124	0.568	0.8132	0.227867	0.483067	0.732533	0.227467	0.105333	0.517733	0.706267	0.1548	0.1844	0.444862	0.262441	0.58475	0.0495	0.546	1.062	0.16575	0.48475	0.67075	0.94725	0.3225	0.647	1.20925	0.163	0.69525	0.5895	0.985	1.3055
C15:0	Methyl pentadecanoate(C15:0)	3.2544	0.000374503	0.412267	0.1652	0.1796	0.193467	0.241733	0.244133	0.0672	0.189333	0.298533	0.125867	0.192133	0.144533	0.213067	0.247467	0.115467	0.119733	0.1776	0.178	0.0786667	0.130133	0.5276	0.649733	0.5788	0.228533	0.568133	0.935333	0.242533	0.490667	0.28341	0.205906	1.10975	0.309	0.3515	0.97125	0.81	0.35675	2.33275	2.45175	0.2765	0.66275	1.08575	0.8365	1.86625	0.86775	0.3375	0.89025
C16:1	Methyl palmitoleate(C16:1)	2.91053	6.68749e-07	1.77453	0.7868	0.4364	0.8656	0.613067	1.00653	0.323067	0.921733	1.8584	0.564933	1.206	0.740133	0.701733	1.19507	0.690267	0.642	0.669067	0.947467	0.251467	1.16293	0.967067	1.50973	0.737867	1.1092	1.80467	1.18293	1.20787	1.39907	0.974129	0.425474	2.584	1.51375	1.99325	3.582	2.2765	1.335	6.135	6.29425	1.44125	1.849	6.99725	2.7245	7.331	3.66475	1.5285	2.26225
C16:0	Methyl palmitate(C16:0)	2.34083	3.5097e-09	135.8	68.2156	64.0095	89.6715	81.2188	91.8135	45.7033	63.0147	99.4284	54.5789	94.6508	66.954	84.8689	89.4524	64.7959	75.608	55.3788	62.6687	46.202	84.3416	120.491	176.327	96.4187	92.4172	133.543	121.988	94.8172	106.194	87.8776	29.9305	247.636	114.986	155.942	223.389	176.313	150.815	326.201	338.751	84.7635	134.438	322.969	175.778	355.445	208.544	153.553	183.432
C17:1	Methyl cis-10-heptadecenoate(C17:1)	3.71769	0.000210074	0.404	0.1468	0.144	0.163467	0.174533	0.223733	0.0584	0.122267	0.376933	0.0836	0.252	0.129467	0.176267	0.169467	0.142133	0.120267	0.145867	0.102667	0.0488	0.121733	0.448	0.502933	0.3056	0.1608	0.51	0.458133	0.192267	0.3304	0.221948	0.137923	0.87575	0.22725	0.2965	0.9345	0.67075	0.335	1.895	2.02375	0.22475	0.50275	1.66325	0.699	1.40025	0.70775	0.29525	0.56075
C17:0	thyl heptadecanoate(C17:0)	2.79498	5.02813e-05	1.03907	0.528933	0.3476	0.651733	0.818933	0.704133	0.262933	0.538267	0.7464	0.392267	0.645067	0.5072	0.538933	0.667867	0.528133	0.5196	0.3812	0.573333	0.2944	0.565867	1.41653	1.37707	0.710533	0.608933	1.14107	1.3544	0.881067	0.877467	0.700676	0.315974	2.08625	1.10125	1.285	2.076	1.69725	0.993	3.7795	3.9555	0.48175	1.58875	2.77875	1.732	3.53375	2.43875	1.139	1.716
C18:3N6	Methyl γ-linolenate(C18:3N6)	2.96096	4.29438e-06	1.3752	1.0616	0.935333	0.166533	0.732133	0.645467	0.899333	0.5604	1.7032	0.9464	1.3276	0.529867	0.822933	1.30547	0.798	0.780933	0.7688	0.542933	0.949067	0.878	0.7796	1.28947	0.8676	0.301333	1.10573	1.12627	0.486533	0.534	0.86499	0.344203	2.2615	0.8095	1.23075	2.02975	1.5275	0.9005	3.78825	4.292	1.1545	1.91025	3.49775	1.69275	2.274	2.867	2.189	2.85225
C18:2TT	Methyl linolelaidate(C18:2TT)	2.06109	7.19321e-10	162.409	69.4857	62.6307	113.802	134.372	102.305	53.3923	78.6407	99.2401	60.5571	87.8508	82.6963	88.2187	90.9251	73.0936	106.531	64.934	74.0736	56.1979	125.341	157.601	146.336	98.7432	102.579	115.409	128.257	121.625	113.626	98.9598	30.3156	231.911	145.512	231.265	233.002	171.644	155.536	371.802	383.87	103.871	115.141	338.103	169.985	321.158	311.288	221.332	168.913
C18:1	Methyl oleate(C18:1)	2.18752	1.01826e-09	77.8769	39.6804	29.8175	50.0419	63.9497	54.4093	25.3235	43.9732	47.9	29.3195	41.8159	35.9809	42.5344	43.5016	46.4885	50.6384	31.1241	30.8299	27.0676	60.0464	73.6544	70.1859	47.1387	66.7096	89.1817	61.3752	55.7249	55.5956	49.7102	16.4293	111.383	53.6082	110.436	110.346	108.888	76.7875	226.002	182.152	48.5862	55.1695	161.379	107.82	153.156	149.172	105.999	80.5048
C18:2	Methyl linoleate(C18:2)	2.68655	0.000208029	140.232	19.8571	17.1931	25.8485	23.0783	27.9956	12.8741	23.3591	85.7771	14.7057	25.8101	18.5371	21.3551	28.3119	23.4405	20.2655	16.8216	15.8672	11.9819	19.7864	38.9309	126.375	24.4964	34.6875	45.5201	34.6649	28.8895	28.5423	34.1145	31.3572	200.345	27.2422	44.213	90.1172	55.673	38.1763	120.739	126.959	28.834	39.8798	152.67	55.2152	108.802	268.772	39.158	44.834
C18:1T	Methyl elaidate(C18:1T)	3.38998	0.00389768	127.427	6.72427	4.61213	7.46	7.64293	7.43733	4.6692	6.77347	117.774	4.31867	9.5452	5.84133	8.10013	87.6637	6.03133	6.81507	51.5045	6.4648	36.6915	7.26227	10.0708	178.877	6.62267	9.08307	12.8155	109.697	9.40093	8.6684	30.9284	47.2522	297.221	10.6967	131.244	27.0843	18.162	14.93	36.087	38.3203	9.56825	126.395	466.77	18.1935	340.285	242.909	116.413	142.603
C18:0	Methyl stearate(C18:0)	2.05959	3.29297e-11	62.0005	35.8373	28.6691	43.2023	38.3109	43.88	24.706	40.486	43.8425	27.9509	51.7408	38.3745	39.8208	41.9117	31.4192	40.8564	26.6105	36.5715	26.5016	40.9055	68.4351	62.7189	42.9489	45.0112	62.0337	59.9024	57.3921	51.8777	43.3542	12.1917	84.5932	58.2777	71.4255	105.31	74.7867	79.3808	119.574	122.719	51.067	69.2605	133.944	75.0952	119.883	104.814	64.581	91.8877
C20:4	Methyl arachidonate (C20:4)	2.06315	8.17368e-12	25.9328	30.1107	17.1719	23.5656	17.334	25.0413	13.8944	29.6891	34.0548	18.3263	42.8827	22.3933	34.7409	28.9364	19.8383	21.7761	9.4352	25.1656	16.0903	19.0565	28.1848	34.3124	20.2681	24.8955	30.3656	40.6179	39.9811	32.8069	25.9596	8.39646	80.3503	64.1077	46.7743	55.0078	45.3972	51.9712	48.605	50.089	22.6472	50.0538	62.7715	45.6025	93.4032	58.917	40.6547	79.0327
C20:5	cis-5,8,11,14,17-Eicosapentaenoic acid methyl ester(C20:5)	2.46914	8.20362e-07	0.9564	1.33093	0.643067	0.9592	0.5768	1.90373	0.5464	1.9636	1.47813	1.10507	2.57907	0.874267	1.3216	2.19867	1.26267	0.707733	0.688533	1.07	0.615467	0.756533	1.30707	3.31	1.01013	1.3336	2.04587	2.05187	1.12707	1.90093	1.34373	0.677274	3.66775	2.49075	1.44325	4.35475	2.858	2.3525	5.27575	5.64525	1.235	10.1085	4.50175	2.80725	5.34425	4.253	1.16175	4.04525
C20:3N8	cis-8,11,14-Eicosatrienoic acid methyl ester(C20:3N8)	2.46888	2.67785e-09	10.5343	4.40213	3.90187	5.45187	3.74867	5.9448	3.05653	4.56547	8.2216	3.12107	8.89413	4.8984	5.46053	5.0988	3.44653	3.63213	2.59827	4.6628	2.81493	4.5504	4.57507	10.0901	5.84773	3.67933	12.4197	6.83467	4.21467	8.00227	5.52389	2.52532	7.35275	6.282	6.885	15.796	11.1562	12.3752	23.129	24.0538	5.5655	7.69825	19.8875	11.2212	16.219	14.0938	4.9445	15.039
C20:2	cis-11,14-Eicosadienoic acid methyl ester(C20:2 )	1.8897	2.53506e-06	5.8376	3.69773	3.6296	1.63613	3.9784	1.99653	3.52253	2.86693	4.8976	3.04173	4.3924	3.44533	1.24147	4.3224	3.11147	3.9952	4.164	3.4444	4.1156	4.1996	3.35307	5.35533	4.68787	0.9636	4.08267	4.7284	3.31013	1.9748	3.57116	1.18181	7.22175	1.907	8.1375	7.488	3.429	3.75875	8.73125	10.377	2.176	8.1925	11.8575	3.94975	12.0245	8.65775	8.7955	8.04875
C20:1	cis-11,14,17-Eicosatrienoic acid methyl ester(C20:1 )	2.0324	3.40179e-05	1.23973	0.919733	0.537733	0.595867	1.06707	0.68	0.813867	1.77667	1.0868	1.408	1.23133	0.8352	0.295867	0.895733	0.968133	0.740533	0.767867	0.9608	1.00627	0.728133	1.40133	1.87187	1.15813	1.8496	1.74333	1.51013	1.2636	0.715333	1.07388	0.413801	2.2925	0.2515	1.33175	2.78625	1.66925	0.772	3.46925	3.9315	0.6125	2.31025	5.46525	1.71525	3.99025	2.8335	1.239	1.37375
C20:0	Methyl arachidate(C20:0)	2.16238	0.000663948	0.2592	0.0888	0.0938667	0.197333	0.493867	0.138	0.0489333	0.256	0.0917333	0.0650667	0.0794667	0.106533	0.1076	0.1664	0.247867	0.119867	0.1328	0.148933	0.254267	0.2316	0.881867	0.525067	0.1328	0.430667	0.5456	0.305867	0.422133	0.1152	0.238833	0.192376	0.51775	0.123	0.44025	0.96125	0.45425	0.177	1.18	1.22875	0.24775	0.1845	0.67625	0.4835	0.66625	1.0915	0.32075	0.1675
C21:0	Methyl heneicosanoate(C21:0)	2.57338	0.00883607	0.00533333	0.00613333	0.00266667	0.00706667	0.0174667	0.00506667	0.00146667	0.00773333	0.00453333	0.000933333	0.00146667	0.000666667	0.00973333	0.000933333	0.0036	0.002	0.00533333	0.00386667	0.00333333	0.000666667	0.0344	0.0096	0.00653333	0.000533333	0.0052	0.006	0.00546667	0.0144	0.00614762	0.00685275	0.0095	0.007	0.01175	0.024	0.00625	0.01025	0.026	0.04025	0.0825	0.01075	0.00875	0.0035	0.01775	0.0475	0.00375	0.007
C22:5N3	METHYL DOCOSAPENTAENOATE(C22:5N3)	1.81172	0.0229681	1.9928	7.16947	1.7796	1.8576	2.9044	1.83667	0.9892	7.18067	2.05867	1.83987	3.11867	9.1296	1.34787	2.0388	8.31653	2.70853	0.466933	5.74467	0.827867	6.2036	8.4496	2.53667	1.90693	0.541467	10.4799	1.9336	10.8903	1.3968	3.84454	3.24279	3.1125	1.659	1.26725	26.3622	3.09375	3.1925	13.0817	17.656	9.83225	2.6515	5.14275	9.572	7.63175	3.0145	2.10875	6.509
C22:6	cis-4,7,10,13,16,19-Docosahexaenoic acid methyl ester (C22:6)	1.85181	3.65826e-08	6.82013	11.9623	5.67947	7.40093	6.20693	7.82027	4.38813	8.89213	7.63773	8.4256	10.9927	9.3412	5.15693	9.12613	8.75893	7.85613	2.81267	9.18067	3.31627	6.76147	7.28867	9.73667	5.9908	5.57573	10.1931	14.3983	12.4139	8.92227	7.96629	2.66804	29.662	9.703	11.7538	20.5852	10.479	9.40975	13.036	18.267	5.48175	23.9915	20.2695	12.024	20.0813	19.1115	11.6433	19.2523
C22:4	METHYL DOCOSATETRAENOATE(C22:4)	2.07043	0.0360369	2.5504	4.45053	3.04933	1.05573	4.99947	0.971333	2.8144	0.872533	1.6928	4.66467	6.0536	2.52747	1.20453	3.98173	2.31213	5.56787	1.59947	11.4299	1.11467	3.8292	1.47787	4.95173	2.81387	0.471067	1.6996	7.6916	1.58773	0.986267	3.15791	2.45644	2.81375	1.588	4.906	34.8353	2.2575	2.73325	3.031	4.3175	0.96975	1.65675	9.2325	2.59375	25.7072	9.8135	7.91925	7.53775
C22:5N6	METHYL DOCOSAPENTAENOATE(C22:5N6 )	1.80914	0.00023465	3.0388	3.3584	2.81493	1.4912	1.82227	1.90573	7.75987	1.49267	2.43987	3.11227	2.90533	13.1252	1.7196	4.46053	2.0904	4.27053	1.7668	3.22267	1.30413	3.31253	2.0128	5.85227	3.29893	1.17547	2.32867	5.20267	2.10573	2.05787	3.266	2.4427	5.3455	2.66725	7.608	6.871	3.4965	4.72225	7.30175	8.16425	2.372	5.19925	17.0045	3.75175	16.6013	8.741	4.65175	5.7855
C22:2	cis-13,16-Docosadienoic acid methyl ester(C22:2)	1.69586	0.0029343	4.02213	3.40893	3.23267	0.354133	3.30347	0.812267	3.41853	2.54547	3.97093	3.56227	3.48373	2.63667	0.3528	3.78333	2.67333	3.26653	3.83733	2.75027	4.08947	3.598	2.09987	3.884	3.544	0.062	2.4636	3.4356	2.40573	0.748533	2.77663	1.22143	5.8165	0.6495	6.65125	5.41075	1.35	1.9865	3.6005	4.73725	1.3555	6.33775	7.2465	1.788	6.86925	6.351	7.08475	6.188
C22:1	Methyl erucate(C22:1)	1.50676	0.00826222	21.8533	19.2217	19.4659	1.98053	19.0113	4.61667	21.9467	14.7672	21.9071	21.7676	18.4399	14.1456	2.10187	20.3004	14.1069	22.3145	22.1796	15.6241	22.6969	19.038	13.316	20.8583	19.3252	1.43387	13.1316	22.2905	13.0679	3.94893	15.8878	6.96314	30.67	3.597	34.3675	26.0487	6.9655	10.5198	18.1728	23.9465	6.47775	35.8017	34.5707	11.0032	39.0478	35.2112	41.8847	39.9
C22:0	Methyl behenate(C22:0)	4.99795	0.0247801	0.0422667	0.0126667	0.0228	0.0834667	0.334267	0.0149333	0.0374667	0.0358667	0.0248	0.0218667	0.0398667	0.0104	0.0148	0.0288	0.181067	0.0457333	0.0577333	0.0190667	0.0486667	0.102533	0.4464	0.1432	0.0282667	0.0912	0.120933	0.0992	0.123733	0.00466667	0.079881	0.099889	0.3415	0.02675	0.303	0.321	0.13375	0.0185	0.4785	0.5015	0.00225	0.03525	0.151	0.156	0.12725	0.613	0.098	0.004
C23:0	Methyl tricosanoate (C23:0 )	2.37088	0.00204274	0.00813333	0.00226667	0.00253333	0.0114667	0.0296	0.00666667	0.00173333	0.00373333	0.0092	0.0012	0.00173333	0.00453333	0.0032	0.00533333	0.0096	0.0044	0.006	0.0016	0.00493333	0.00933333	0.0556	0.0182667	0.0056	0.0088	0.0126667	0.0162667	0.0170667	0.00213333	0.00941429	0.011105	0.026	0.005	0.02925	0.04	0.016	0.00475	0.05625	0.062	0.00225	0.00525	0.025	0.018	0.0215	0.07975	0.01425	0.00475
C24:1	Methyl cis-15-tetracosenoate(C24:1)	1.83183	0.257118	0.6836	0.174933	0.124933	0.008	0.443333	0.0528	0.3076	0.25	0.741067	2.25893	0.245867	0.233067	0.00653333	0.466267	0.2712	0.170933	0.546267	0.1172	0.271733	0.303333	0.257733	0.475733	0.142933	0.0436	0.284667	0.228133	0.230667	0.0429333	0.335143	0.421338	0.36375	0.06575	0.50275	0.5725	0.12375	0.01125	0.2965	0.52675	0.0135	0.34275	0.67725	0.17075	0.44325	0.75175	0.859	0.882
C24:0	Methyl tetracosanoate(C24:0 )	4.69761	0.089835	0.0241333	0.00853333	0.0162667	0.0294667	0.128133	0.0114667	0.0036	0.00106667	0.0290667	0.00146667	0.0141333	0.00626667	0.00986667	0.00573333	0.0533333	0.00213333	0.0425333	0.000533333	0.0248	0.0262667	0.2092	0.117733	0.0198667	0.0534667	0.0796	0.0352	0.0709333	0.00186667	0.0366667	0.0476781	0.15675	0.02575	0.16125	0.1615	0.05625	0.00425	0.29525	0.351	0.001	0.01525	0.1325	0.05675	0.137	0.2735	0.0245	0.062
[truncated: 43 more columns]
